# Supplementary material for: Regulation of pDC fate determination by histone deacetylase 3
Source: eLife. 2023 Nov 27;12:e80477. doi: 10.7554/eLife.80477 (PMC10732571; doi:10.7554/eLife.80477)
Supplement: Figure 1—figure supplement 2—source data 1. [file elife-80477-fig1-figsupp2-data1.zip]

Archive with 29 entries (18 files):
- Figure 1- figure supplement 2D source data 1/
- Figure 1- figure supplement 2D source data 1/.DS_Store
- __MACOSX/
- __MACOSX/Figure 1- figure supplement 2D source data 1/
- __MACOSX/Figure 1- figure supplement 2D source data 1/._.DS_Store
- Figure 1- figure supplement 2D source data 1/1. Original files/
- Figure 1- figure supplement 2D source data 1/1. Original files/.DS_Store
- __MACOSX/Figure 1- figure supplement 2D source data 1/1. Original files/
- __MACOSX/Figure 1- figure supplement 2D source data 1/1. Original files/._.DS_Store
- Figure 1- figure supplement 2D source data 1/1. Original files/Actin/
- Figure 1- figure supplement 2D source data 1/1. Original files/Actin/191014 act12 s2 2019.10.14_10.48.16_Ch+Marker.jpg
- __MACOSX/Figure 1- figure supplement 2D source data 1/1. Original files/Actin/
- __MACOSX/Figure 1- figure supplement 2D source data 1/1. Original files/Actin/._191014 act12 s2 2019.10.14_10.48.16_Ch+Marker.jpg
- Figure 1- figure supplement 2D source data 1/1. Original files/Actin/191014 act12 s2 2019.10.14_10.48.16_Ch-Marker.jpg
- Figure 1- figure supplement 2D source data 1/1. Original files/Actin/191014 act12 s2 2019.10.14_10.48.16_Ch-Marker.tif
- Figure 1- figure supplement 2D source data 1/1. Original files/Actin/191014 act12 s2 2019.10.14_10.48.16_Ch.tif
- __MACOSX/Figure 1- figure supplement 2D source data 1/1. Original files/._Actin
- Figure 1- figure supplement 2D source data 1/1. Original files/HDAC3/
- Figure 1- figure supplement 2D source data 1/1. Original files/HDAC3/191013 h3 s18 2019.10.13_15.11.08_Ch+Marker.jpg
- __MACOSX/Figure 1- figure supplement 2D source data 1/1. Original files/HDAC3/
- __MACOSX/Figure 1- figure supplement 2D source data 1/1. Original files/HDAC3/._191013 h3 s18 2019.10.13_15.11.08_Ch+Marker.jpg
- Figure 1- figure supplement 2D source data 1/1. Original files/HDAC3/191013 h3 s18 2019.10.13_15.11.08_Ch-Marker.jpg
- Figure 1- figure supplement 2D source data 1/1. Original files/HDAC3/191013 h3 s18 2019.10.13_15.11.08_Ch-Marker.tif
- Figure 1- figure supplement 2D source data 1/1. Original files/HDAC3/191013 h3 s18 2019.10.13_15.11.08_Ch.tif
- __MACOSX/Figure 1- figure supplement 2D source data 1/1. Original files/._HDAC3
- Figure 1- figure supplement 2D source data 1/2. Labeled files/
- Figure 1- figure supplement 2D source data 1/2. Labeled files/Figure 1- figure supplement 2D source data 1.docx
- __MACOSX/Figure 1- figure supplement 2D source data 1/2. Labeled files/
- __MACOSX/Figure 1- figure supplement 2D source data 1/2. Labeled files/._Figure 1- figure supplement 2D source data 1.docx
