# Supplementary material for: Regulation of pDC fate determination by histone deacetylase 3
Source: eLife. 2023 Nov 27;12:e80477. doi: 10.7554/eLife.80477 (PMC10732571; doi:10.7554/eLife.80477)
Supplement: Figure 5—figure supplement 1—source data 1. [file elife-80477-fig5-figsupp1-data1.zip]

Archive with 29 entries (18 files):
- Figure 5- figure supplement 1B source data 1/
- Figure 5- figure supplement 1B source data 1/.DS_Store
- __MACOSX/
- __MACOSX/Figure 5- figure supplement 1B source data 1/
- __MACOSX/Figure 5- figure supplement 1B source data 1/._.DS_Store
- Figure 5- figure supplement 1B source data 1/1. Original files/
- Figure 5- figure supplement 1B source data 1/1. Original files/.DS_Store
- __MACOSX/Figure 5- figure supplement 1B source data 1/1. Original files/
- __MACOSX/Figure 5- figure supplement 1B source data 1/1. Original files/._.DS_Store
- Figure 5- figure supplement 1B source data 1/1. Original files/Actin/
- Figure 5- figure supplement 1B source data 1/1. Original files/Actin/101012 act s0.3 2019.10.12_13.12.19_Ch+Marker.jpg
- __MACOSX/Figure 5- figure supplement 1B source data 1/1. Original files/Actin/
- __MACOSX/Figure 5- figure supplement 1B source data 1/1. Original files/Actin/._101012 act s0.3 2019.10.12_13.12.19_Ch+Marker.jpg
- Figure 5- figure supplement 1B source data 1/1. Original files/Actin/101012 act s0.3 2019.10.12_13.12.19_Ch-Marker.jpg
- Figure 5- figure supplement 1B source data 1/1. Original files/Actin/101012 act s0.3 2019.10.12_13.12.19_Ch-Marker.tif
- Figure 5- figure supplement 1B source data 1/1. Original files/Actin/101012 act s0.3 2019.10.12_13.12.19_Ch.tif
- __MACOSX/Figure 5- figure supplement 1B source data 1/1. Original files/._Actin
- Figure 5- figure supplement 1B source data 1/1. Original files/HDAC3/
- Figure 5- figure supplement 1B source data 1/1. Original files/HDAC3/191010 hdac3 s45 2019.10.10_11.38.17_Ch+Marker.jpg
- __MACOSX/Figure 5- figure supplement 1B source data 1/1. Original files/HDAC3/
- __MACOSX/Figure 5- figure supplement 1B source data 1/1. Original files/HDAC3/._191010 hdac3 s45 2019.10.10_11.38.17_Ch+Marker.jpg
- Figure 5- figure supplement 1B source data 1/1. Original files/HDAC3/191010 hdac3 s45 2019.10.10_11.38.17_Ch-Marker.jpg
- Figure 5- figure supplement 1B source data 1/1. Original files/HDAC3/191010 hdac3 s45 2019.10.10_11.38.17_Ch-Marker.tif
- Figure 5- figure supplement 1B source data 1/1. Original files/HDAC3/191010 hdac3 s45 2019.10.10_11.38.17_Ch.tif
- __MACOSX/Figure 5- figure supplement 1B source data 1/1. Original files/._HDAC3
- Figure 5- figure supplement 1B source data 1/2.  Labelled files/
- Figure 5- figure supplement 1B source data 1/2.  Labelled files/Figure 5- figure supplement 1B source data 1.docx
- __MACOSX/Figure 5- figure supplement 1B source data 1/2.  Labelled files/
- __MACOSX/Figure 5- figure supplement 1B source data 1/2.  Labelled files/._Figure 5- figure supplement 1B source data 1.docx
